# Supplementary material for: Healthcare provider-related perceptions toward deprescribing inappropriate medications among older adult outpatients
Source: PLoS One. 2024 Nov 12;19(11):e0312762. doi: 10.1371/journal.pone.0312762 (PMC11556697; doi:10.1371/journal.pone.0312762)
Supplement: S1 Dataset — (XLSX) [file pone.0312762.s001.xlsx]

## Sheet: Patient Perceptions. ALI GHAZU
Q1YourHealth	Q2A	Q2B	Q2C	Q2D	Q2E	Q2F	Q2G	Q2H	Q2I	Q2J	Q2K	Q3PrescriptionMedicinesYesterday	Q4NonPrescriptionMedicinesYesterday	Q5SeeTheDoctorLY	Q6HospitalizationLY	Q7AdmittedNursingHomeLY	Q8HelpYouWithYourMedicines	Q9MedicinesDisruptsMyLife	Q10WorryAboutLongTermEffectsOfMyMedicines	Q11WorryAboutBecomingTooDependentOnMyMedicines	Q12MyHealthDependOnMyMedicines	Q13TakingLargeNumberOfMedicines	Q14DifficultToTakeMedicines	Q15ComfortableWithTheNumberOfMedicines	Q16OneOrMoreOfMyMedicinesMoreImportantThanMyOtherMedicines	Q17WillingToStopOneOrMoreOfMyRegularMedicines	Q18LikeToReduceNumberOfMyMedicines	Q19TakingMedicinesNoLongerNeed	Q20MyMedicinesIsGivingMeSE	Q21TakingMedicinesNotImportantForMyHealth	Q22IWouldLikeToStopMedicines	Q23DoctorsPrescribeTooManyMedicines	Q24NaturalRemediesSaferThanMedicines	Q25DoctorsTrustInMedicines	Q26IfDoctorsHadTimeTheyWouldPrescribeFewerMedicines	Q27MedicinesDoMoreHarmThanGood	Q28MyPCPknowsAllOfMyMedicines	Q29MyPCPknowsAllOfMMedicalProblems	Q30MyPCPkeepsUpWithNewMedicalInformation	Q31	Q32IshouldGoAlongWithMyPCPAdviceEvenIfIdisagreeWithIt	Q33ImportantMedicalDecisionsShouldBeMadeByDoctorNotByPatient	Q34CompleteTrustInMyPCP	Q35CompletelyTrustMyPCPsDecisions	Q36MyPCPcaresMoreAboutWhatIsConvenientForHim	Q37MyPCPisExtremelyThoroughAndCareful	Q38MyPCPisTotallyHonestWithMe	Q39MyPCPhelpUnderstandMyMedicines	Q40ListenToThingsThatMatterMostToYouWhenItComesToTakingMedicines
3	1	1	2	2	2	1	2	2	2	2	2	2	2	4	2	2	3	5	1	1	1	4	5	1	1	2	3	3	4	5	1	4	3	2	3	4	1	1	1	1	1	2	2	1	2	1	1	2	2
2	1	1	2	2	2	1	2	2	2	2	2	2	2	4	2	2	1	5	5	5	2	5	5	2	2	2	2	4	5	4	4	4	3	1	3	5	2	2	3	5	1	1	2	2	4	2	2	2	1
4	2	1	1	2	2	2	2	1	2	2	2	3	2	3	2	2	1	4	4	4	4	3	5	3	5	1	3	5	5	5	5	4	1	3	3	3	2	2	2	1	1	5	2	2	3	2	2	2	1
3	1	1	2	2	1	1	2	1	1	1	2	3	2	4	2	2	4	2	2	2	3	5	5	2	1	1	1	5	5	5	5	1	1	1	1	3	4	3	3	2	3	1	2	2	3	2	2	5	3
3	1	1	2	1	1	1	1	2	2	2	2	3	1	5	1	2	4	2	2	2	2	1	2	5	1	1	1	5	2	5	5	5	1	1	1	3	2	2	4	1	1	5	2	2	3	2	2	1	2
5	1	1	1	1	2	2	2	1	2	1	2	4	2	5	1	2	1	2	2	2	2	1	2	5	1	1	1	5	2	5	5	2	1	1	1	3	2	2	4	5	1	1	1	1	1	1	1	3	2
4	2	2	2	1	2	1	2	1	#NULL!	2	2	3	2	2	1	2	1	4	2	2	2	1	5	5	2	2	1	4	2	4	4	1	1	1	1	4	1	1	3	1	1	1	1	1	1	1	1	1	1
5	1	1	2	2	2	1	2	1	2	2	2	3	1	4	2	2	4	1	5	5	5	1	5	5	1	1	1	5	5	5	5	3	5	3	1	5	1	1	1	1	1	5	1	1	1	1	1	2	2
5	1	1	2	2	2	1	2	1	1	2	2	3	1	4	2	2	2	2	2	2	1	2	2	5	1	1	1	5	2	5	5	5	1	1	1	5	2	2	2	5	1	1	1	1	1	1	1	1	1
4	1	1	1	2	2	1	2	2	2	1	2	3	1	4	2	2	4	5	2	2	2	2	5	5	1	1	1	5	1	5	5	1	1	3	4	4	2	2	4	1	1	1	1	1	1	1	1	2	1
4	1	1	2	2	2	1	2	1	2	2	2	2	2	3	1	2	1	1	2	1	2	4	1	2	1	2	2	4	2	4	2	3	4	4	2	5	2	2	4	2	5	1	3	3	1	5	3	2	1
2	1	2	2	1	2	2	2	1	2	2	2	2	2	4	2	2	2	4	4	4	2	4	4	2	1	1	3	5	2	5	5	4	2	4	4	5	2	2	3	5	1	1	2	2	3	2	2	1	2
4	1	1	2	1	2	1	2	1	2	2	2	5	2	5	1	2	1	3	3	3	3	2	1	5	1	1	1	5	1	5	5	2	1	1	1	1	2	2	4	5	5	1	2	2	2	1	1	1	2
5	1	1	2	2	2	1	1	1	2	2	2	3	1	4	1	2	1	2	3	2	3	1	5	5	5	1	1	5	5	5	5	1	1	3	1	1	2	2	3	3	5	1	2	2	3	2	2	1	2
5	2	1	1	1	2	1	2	1	2	2	2	4	2	5	1	2	2	1	1	1	1	1	2	5	1	1	1	5	5	5	5	2	1	1	1	4	2	2	4	5	1	1	1	1	1	1	1	3	2
5	1	2	1	2	1	1	1	1	2	2	2	4	3	5	1	2	2	2	1	1	3	2	1	5	1	1	1	5	1	5	1	2	3	2	2	3	2	2	2	3	3	3	1	1	1	1	1	1	1
3	1	1	2	1	2	1	2	1	2	2	2	3	3	5	1	2	3	4	2	2	2	3	2	4	2	1	2	5	5	5	1	1	1	1	3	2	1	1	1	1	5	3	2	3	1	2	1	2	3
4	1	1	2	1	2	1	1	1	2	2	2	4	3	5	1	2	2	3	1	2	2	1	2	4	2	1	1	4	2	5	2	3	2	3	3	5	1	1	1	2	3	1	2	2	2	1	1	1	1
4	1	1	2	1	2	1	2	1	2	2	2	3	2	4	2	2	4	2	2	2	2	2	2	5	1	1	1	4	4	4	4	2	4	2	1	5	2	2	4	1	1	5	2	2	3	2	2	1	1
3	1	1	2	2	2	1	2	1	2	2	2	3	2	5	2	2	4	2	2	2	2	2	1	5	1	1	1	5	5	5	5	2	1	1	1	1	2	2	4	5	5	1	2	2	2	1	1	1	2
3	1	1	2	2	2	1	2	1	2	2	2	3	2	5	2	2	4	2	2	2	2	2	1	5	1	1	1	5	1	5	5	2	1	1	1	1	2	2	4	5	5	1	2	2	2	1	1	1	2
3	1	1	2	2	2	1	2	2	2	2	2	2	1	4	2	2	2	5	5	5	3	5	5	2	1	1	1	5	1	5	5	2	1	1	1	4	2	2	2	1	1	1	1	1	1	1	1	1	1
2	2	2	2	2	2	1	2	1	2	2	2	2	2	4	2	2	2	5	5	5	5	5	5	2	1	1	1	5	5	5	5	4	2	2	1	3	2	2	2	1	1	5	1	1	4	1	1	4	2
4	2	2	2	2	2	1	2	1	2	2	2	2	2	4	2	2	2	4	4	4	4	4	4	4	1	1	1	4	1	4	4	3	1	3	3	1	2	2	2	5	1	1	1	1	1	1	1	1	2
3	2	2	2	1	2	1	2	1	2	2	2	3	2	4	2	2	2	4	4	4	4	2	2	5	1	1	1	5	5	5	5	2	2	2	1	4	2	2	4	5	1	1	1	1	1	1	1	2	2
4	1	1	1	2	2	2	1	2	2	1	2	3	2	5	2	2	4	2	2	2	2	2	5	5	1	1	1	2	1	2	2	3	1	3	3	4	2	2	5	5	1	5	2	2	3	2	2	3	3
5	1	1	2	1	2	2	2	1	2	2	1	3	1	4	2	2	2	2	2	2	2	2	2	5	1	1	1	5	2	5	5	5	1	1	1	3	1	1	1	5	1	1	1	1	3	2	2	1	2
4	1	1	2	1	2	1	2	1	2	2	2	4	1	5	1	2	2	1	1	1	5	1	1	5	1	1	1	5	1	5	5	1	1	1	1	3	2	2	4	1	5	5	2	2	2	2	2	2	2
3	1	1	2	2	2	1	2	1	1	2	2	3	2	4	2	2	2	5	5	5	5	5	5	2	1	1	2	5	5	5	5	2	1	1	1	4	1	1	1	1	1	1	1	1	3	1	1	1	1
4	1	1	2	2	1	1	1	1	1	2	2	4	1	5	1	2	2	2	2	2	2	1	1	5	1	1	1	2	1	2	2	1	1	1	1	1	2	2	2	1	5	5	3	3	4	3	3	4	4
5	1	1	2	1	2	1	2	1	2	2	2	3	2	4	2	2	2	4	4	4	2	2	5	5	1	1	1	5	5	5	5	2	4	2	1	5	1	1	1	1	1	5	1	1	4	1	1	2	1
4	1	1	2	1	1	1	2	2	2	2	2	4	2	5	2	2	2	2	2	2	3	2	4	5	5	2	1	5	2	5	5	2	1	3	1	1	2	2	4	1	1	5	2	2	3	2	2	1	1
2	1	2	2	2	2	1	2	2	2	1	2	2	1	2	2	2	4	5	5	5	5	5	5	2	1	1	3	5	5	5	5	3	1	3	1	1	2	2	2	5	1	5	2	2	3	2	2	1	2
2	1	2	2	2	2	2	2	1	2	2	2	2	1	4	2	2	2	5	5	5	3	5	5	2	1	1	3	5	5	5	5	3	1	2	2	2	2	2	2	5	1	5	2	2	3	2	2	1	1
2	1	2	2	1	2	2	2	1	2	2	2	2	2	4	2	2	2	4	4	4	2	4	4	2	1	1	3	5	2	5	5	4	2	4	4	5	2	2	3	5	1	1	2	2	3	2	2	1	3
2	1	1	2	2	2	1	2	1	2	2	2	3	4	1	2	2	4	5	4	2	1	3	5	2	1	4	2	4	5	5	2	2	2	1	2	5	2	2	4	1	2	1	1	1	5	2	3	5	2
4	1	1	2	2	2	2	2	2	2	2	2	5	2	5	1	2	1	5	1	2	1	1	2	2	1	5	1	5	1	5	1	1	1	2	2	5	1	2	2	1	5	1	1	2	1	2	2	2	1
1	1	1	2	2	2	1	2	1	2	2	2	3	2	2	2	2	2	4	4	2	3	2	5	5	1	1	1	5	5	5	5	2	1	3	1	2	2	2	4	1	1	1	2	2	2	2	2	2	3
3	2	2	2	2	2	1	2	1	2	2	1	4	2	4	1	1	1	2	2	2	3	1	1	5	1	1	1	5	5	5	5	2	2	2	1	2	2	2	3	5	1	1	2	2	1	1	1	1	1
4	2	2	2	2	2	1	1	1	2	2	2	3	3	4	1	2	2	4	2	2	2	1	5	5	2	2	1	4	2	3	3	1	1	1	1	5	1	1	3	1	1	1	1	1	1	1	1	1	2
5	2	2	1	1	2	1	2	1	1	2	2	4	1	5	1	2	3	2	4	2	3	2	1	5	1	1	1	2	2	2	2	1	2	1	1	2	2	2	4	4	1	1	2	2	4	2	2	1	1
3	2	2	2	2	2	1	2	1	2	2	2	2	2	4	2	2	4	4	4	4	2	2	5	5	1	1	1	5	2	5	5	2	2	3	1	5	2	2	4	1	1	1	2	2	4	2	2	1	1
5	1	1	2	2	1	1	2	2	2	2	2	3	1	5	1	2	3	2	2	2	2	2	5	5	1	1	1	5	5	5	5	1	1	1	1	5	2	2	3	5	1	1	2	2	4	2	2	1	2
5	1	1	2	1	2	2	2	1	2	1	2	3	2	5	2	2	2	2	2	2	2	2	5	2	1	1	1	2	5	2	2	5	1	4	1	5	2	2	4	5	1	5	2	2	2	2	2	1	1
3	1	1	2	2	1	2	2	1	2	1	2	2	2	4	2	2	2	4	4	4	1	5	5	1	1	1	3	5	2	5	5	2	4	2	2	3	2	2	2	1	1	1	2	2	2	1	1	1	2
4	1	1	2	2	2	1	2	2	2	2	2	2	2	5	2	2	4	4	4	4	1	5	5	1	1	1	3	5	2	5	5	2	4	2	2	4	2	2	2	1	1	1	2	2	2	1	1	1	2
4	2	1	2	2	2	1	2	1	2	2	2	3	2	5	2	2	4	4	4	4	1	5	5	1	1	1	3	5	2	5	5	2	4	2	2	3	2	2	2	1	1	1	2	2	2	1	1	1	3
5	1	1	2	2	2	1	2	1	2	2	2	3	2	4	2	2	2	5	2	2	2	2	1	5	1	1	1	5	5	5	5	4	2	2	1	5	2	2	5	5	1	1	3	3	3	3	3	3	4
2	2	1	2	1	2	1	2	2	2	2	2	3	2	5	1	2	4	2	2	2	2	2	5	5	1	1	1	5	5	5	5	2	1	4	4	5	2	2	4	1	1	1	1	1	1	1	1	1	2
3	1	1	2	2	2	1	1	1	2	2	2	3	2	4	1	2	2	5	2	2	2	2	5	5	1	1	1	5	5	5	5	2	1	3	3	5	2	2	4	1	1	1	1	1	1	1	1	1	2
4	1	1	2	2	2	1	2	1	2	2	2	3	1	4	1	2	4	4	2	1	1	1	4	4	1	2	1	5	2	5	5	2	1	2	2	1	1	1	5	5	1	5	1	1	1	1	1	1	1
3	1	1	2	1	2	1	2	1	2	2	2	3	2	5	2	2	4	5	2	2	2	2	5	5	1	1	1	5	2	5	5	3	2	3	3	4	2	2	2	5	1	5	1	1	3	1	1	1	2
2	2	1	2	1	2	1	2	1	2	1	2	3	2	4	2	2	2	4	2	2	2	2	5	5	1	1	1	5	5	5	5	1	1	1	1	5	1	1	3	1	1	5	1	1	1	1	1	3	4
5	1	1	2	1	2	1	2	1	1	2	2	3	3	5	1	2	3	5	2	2	2	2	5	5	1	1	1	1	1	1	1	5	2	3	3	5	1	1	3	5	1	5	2	2	4	2	2	3	4
3	2	1	2	1	2	1	2	1	2	2	2	3	2	5	2	2	3	5	2	2	2	2	5	5	1	1	1	5	5	5	5	2	1	4	4	5	2	2	5	1	5	5	2	2	3	2	2	3	2
3	1	1	2	1	2	2	2	1	2	1	2	3	2	5	2	2	2	5	2	2	2	2	5	5	1	1	1	5	5	5	5	1	1	1	1	5	2	2	2	1	1	1	1	1	1	1	1	2	3
4	1	1	2	1	2	2	2	1	2	2	2	2	2	5	1	2	4	5	5	5	2	5	5	2	1	1	1	5	1	5	5	2	2	3	3	3	2	2	3	5	1	1	2	2	3	2	2	2	1
2	2	1	2	2	2	1	2	2	2	2	2	2	2	4	2	2	3	5	5	5	3	5	3	2	1	1	3	5	2	5	5	2	2	3	3	4	2	2	3	5	1	1	2	2	4	1	1	3	4
2	2	1	2	2	2	1	2	1	2	2	2	2	2	4	2	2	2	5	5	5	2	5	5	2	1	1	1	5	5	5	5	1	1	2	3	4	1	1	4	1	1	5	1	1	3	1	1	1	2
3	1	1	2	2	2	2	2	1	2	2	2	2	1	2	2	2	4	5	5	5	5	2	5	5	2	2	2	5	2	5	5	2	2	4	4	4	2	2	5	5	1	5	1	1	3	1	1	2	2
3	2	1	2	2	2	1	2	1	2	2	2	2	2	3	2	2	4	4	5	4	1	5	5	2	1	1	1	5	1	5	5	1	1	1	1	4	1	1	3	5	1	1	2	2	3	2	2	1	3
2	2	2	2	2	2	1	2	1	2	2	2	2	2	3	2	2	3	5	5	5	2	5	5	2	1	1	1	5	5	5	5	2	1	2	3	4	1	1	5	1	5	5	1	1	3	1	1	3	4
4	1	1	2	2	2	2	2	1	2	2	2	2	2	4	2	2	4	4	4	5	1	4	4	2	1	1	1	5	1	5	5	1	1	1	1	5	1	1	3	5	1	1	1	1	3	1	1	3	4
1	2	1	2	2	2	2	2	1	2	2	2	2	2	4	2	2	3	5	4	5	1	5	5	2	1	1	1	5	5	5	5	2	1	1	1	5	2	2	3	5	1	1	2	2	4	2	2	1	1
1	1	2	2	2	2	1	2	1	1	2	2	3	2	4	2	2	4	4	2	2	2	2	5	5	1	1	1	2	5	2	2	1	1	1	1	5	2	2	5	1	1	1	3	3	4	2	2	1	2
2	1	1	2	2	2	1	2	2	1	2	2	3	2	5	1	2	1	4	2	2	2	2	5	5	1	1	1	2	5	2	2	1	1	1	1	5	2	2	5	1	1	1	2	2	3	2	2	2	2
5	1	1	2	2	2	2	1	1	1	2	2	3	2	5	1	2	1	1	1	1	1	1	1	5	4	1	1	5	1	5	5	3	1	1	1	5	1	1	1	1	1	5	1	1	3	3	3	1	1
5	1	1	1	2	2	2	2	1	2	1	2	4	2	5	1	2	2	4	1	1	1	5	5	1	2	1	2	4	1	2	2	1	1	1	3	5	2	2	4	1	1	1	1	1	1	1	1	2	1
5	2	2	2	1	2	1	2	1	2	2	2	3	1	5	1	2	2	2	2	1	4	1	1	5	1	1	1	5	1	5	5	4	1	1	1	2	1	1	4	1	1	5	2	2	4	2	2	2	3
3	1	1	2	2	2	1	2	2	2	2	2	3	2	5	2	2	1	4	2	2	2	2	1	4	1	1	1	3	2	1	1	2	4	3	5	5	2	2	3	2	1	1	2	2	3	2	2	1	2
4	2	1	2	2	2	1	2	1	1	2	2	2	2	4	2	2	3	4	4	3	2	2	5	4	1	1	1	4	2	4	4	2	3	3	1	5	2	2	3	4	3	1	2	2	3	2	2	2	1
1	1	1	1	2	1	2	2	2	1	1	2	3	2	5	1	2	1	3	4	2	2	3	5	3	1	1	1	3	2	3	3	1	1	2	1	3	1	1	1	4	1	5	1	1	3	1	1	1	1
3	1	1	2	2	1	1	2	2	1	1	2	4	2	3	2	2	1	2	3	3	1	1	1	5	1	1	1	5	1	5	3	1	3	3	3	1	1	1	3	5	1	5	3	3	3	2	2	3	2
4	2	2	2	1	2	2	2	1	1	1	2	1	4	4	1	2	3	5	2	3	1	1	1	5	1	1	1	1	5	2	2	2	1	2	1	5	3	3	3	5	1	1	2	2	2	1	1	4	2
3	1	1	2	2	2	2	2	2	2	1	2	2	2	4	2	2	4	5	5	5	1	5	5	1	1	1	2	5	1	5	5	1	1	3	1	3	1	1	1	1	1	1	1	1	1	1	1	1	2
4	1	2	2	2	2	1	2	1	1	1	2	3	2	4	2	2	4	5	5	5	1	5	3	2	1	1	3	5	1	5	5	1	3	3	1	3	2	2	2	5	5	1	2	2	3	1	1	2	3
2	2	1	2	2	2	2	2	1	2	2	2	2	2	2	1	2	3	5	4	5	3	5	5	2	2	2	3	5	5	4	2	5	1	2	2	5	2	2	1	1	4	2	1	1	4	3	2	2	1
3	1	1	2	2	1	1	2	1	2	2	2	3	1	4	2	2	3	5	1	2	4	3	1	3	4	1	1	5	5	5	2	3	2	4	4	2	1	1	2	1	1	3	2	3	1	1	1	5	2
3	1	1	2	2	2	1	2	1	2	2	2	2	3	4	1	2	1	2	2	4	3	2	2	3	2	1	2	3	4	2	2	2	1	2	2	4	2	3	3	2	2	2	2	2	2	2	2	3	2
2	1	1	2	2	2	1	2	1	1	2	2	3	2	5	1	2	1	4	2	2	2	2	5	5	1	1	1	2	5	2	2	1	1	1	1	5	2	2	5	1	1	1	2	2	3	2	2	2	2
1	2	2	2	2	2	2	2	1	2	2	2	2	1	4	2	2	4	5	2	4	3	5	5	1	1	1	5	5	5	5	5	5	5	1	1	1	1	1	5	1	3	5	3	3	3	3	1	5	1
2	1	1	2	2	2	1	2	1	2	2	2	3	1	4	2	2	2	5	3	4	3	2	5	4	5	1	1	5	5	5	5	5	5	2	3	2	1	1	1	5	1	1	1	1	2	1	1	1	1
2	1	2	2	2	2	2	2	1	1	2	2	2	1	4	1	2	1	3	1	1	3	1	5	5	1	1	1	1	2	5	5	4	2	1	1	4	1	1	1	1	1	1	1	1	3	1	1	1	1
5	1	1	2	2	2	1	2	1	1	1	1	3	2	5	1	2	2	1	5	5	1	1	1	5	1	1	1	1	1	1	1	1	1	3	1	1	1	1	1	4	1	5	1	1	1	1	1	1	1
1	1	1	2	2	2	2	2	1	2	2	2	2	1	4	2	2	2	5	2	5	2	3	5	1	5	1	3	1	4	3	1	1	1	1	3	2	1	1	1	5	1	5	3	2	5	3	2	1	2
5	1	1	2	2	2	2	2	1	1	2	2	2	1	5	1	2	2	1	2	2	3	1	1	5	1	5	5	5	1	5	5	4	1	1	1	5	1	1	5	5	5	5	1	1	1	1	1	1	1
4	1	1	2	2	2	1	2	1	2	1	2	2	2	4	1	2	2	4	4	4	1	5	2	1	1	1	5	5	1	5	5	5	5	2	3	5	1	1	1	1	1	1	1	1	1	1	1	1	1
2	1	2	2	1	2	2	2	1	2	2	2	2	1	4	2	2	2	4	4	4	1	5	2	1	1	5	5	5	1	5	5	5	1	2	3	5	1	1	1	2	3	2	2	2	2	2	2	1	1
4	2	2	2	2	2	1	2	2	1	2	2	2	2	2	1	2	2	5	5	5	3	5	1	2	1	5	1	3	5	5	5	1	4	3	3	4	1	1	3	1	1	5	2	2	3	1	1	5	3
5	1	1	2	2	1	2	2	1	2	1	2	3	3	2	2	1	4	5	1	1	1	1	2	4	1	1	1	5	5	5	2	1	1	1	1	3	2	1	3	4	1	5	1	1	1	1	1	2	1
3	1	1	2	2	2	1	2	1	2	1	2	3	2	2	1	2	3	5	2	1	1	1	5	5	1	1	1	5	5	5	5	1	1	1	1	2	1	1	1	2	1	1	1	1	2	1	1	2	1
3	1	1	2	2	2	1	2	1	2	1	2	3	3	3	2	2	1	5	5	5	1	3	5	2	4	1	1	1	5	5	4	1	1	1	1	5	2	2	4	5	1	1	1	1	3	1	1	1	1
4	1	1	2	2	2	2	2	1	2	1	2	2	2	2	2	2	2	5	5	5	3	5	5	1	1	1	3	3	5	5	5	1	1	1	1	1	1	1	1	3	1	1	1	1	1	1	1	1	1
2	1	1	2	2	2	2	2	2	2	2	2	0	2	2	2	2	1	4	2	4	4	5	4	2	2	1	3	5	4	5	2	2	1	2	2	1	2	1	2	4	4	2	2	3	1	2	2	1	2
4	2	2	2	2	2	1	2	1	1	2	2	3	3	4	1	2	4	5	2	2	2	2	4	3	1	1	2	4	2	4	4	2	5	1	1	5	1	1	1	4	1	1	1	1	4	1	1	1	1
2	1	1	2	2	2	1	2	2	2	2	2	2	3	5	1	2	2	4	1	2	2	5	5	2	1	2	2	5	5	5	1	5	1	4	4	3	1	2	1	2	3	1	1	2	2	2	2	2	1
4	2	2	2	2	2	1	2	2	1	2	2	2	2	2	1	2	2	5	5	5	3	5	1	2	1	5	1	3	1	5	5	1	4	3	3	4	1	1	3	1	1	5	2	2	3	1	1	5	3
2	1	1	2	2	2	1	2	1	2	2	2	3	4	3	2	2	2	5	4	2	1	3	5	2	1	4	2	4	5	5	2	2	2	1	2	5	2	2	4	1	2	1	1	1	5	2	3	5	2
4	2	2	2	2	2	2	2	1	2	2	2	2	1	2	2	2	4	5	2	4	2	4	5	2	2	2	2	5	4	4	4	5	3	2	3	5	3	3	2	2	2	2	2	2	2	2	2	3	3
3	2	2	2	1	2	2	2	1	2	2	2	2	2	3	2	2	3	5	1	2	1	4	5	4	1	2	3	5	2	4	2	5	4	2	3	5	2	2	2	2	2	1	2	2	2	2	2	1	3
3	2	1	2	2	2	1	1	1	2	2	2	5	3	3	1	2	2	2	2	1	2	2	4	4	4	2	1	3	3	3	3	2	4	2	3	4	2	2	3	2	2	1	2	2	3	2	2	2	3
3	2	2	2	2	2	1	1	1	1	2	2	4	3	2	2	2	3	3	2	2	3	1	5	4	5	2	1	4	4	3	3	2	4	2	4	4	2	2	3	2	1	2	2	2	3	2	2	1	2
3	2	2	2	2	2	1	2	1	2	2	2	4	3	3	1	2	2	3	2	2	2	1	4	4	3	2	1	4	2	3	3	1	4	2	4	3	2	2	3	1	2	1	2	2	3	2	2	1	1
4	2	1	2	2	2	1	2	1	2	2	2	3	2	3	1	2	2	4	4	2	1	1	4	4	5	2	1	3	2	2	2	2	2	1	4	5	2	2	1	4	2	1	2	2	4	2	2	1	2
3	2	2	2	2	2	2	2	1	1	2	2	3	2	2	1	2	2	4	2	2	3	2	4	4	3	1	2	2	3	3	2	2	5	1	3	5	2	1	3	3	1	1	2	2	3	3	2	3	5
5	2	1	2	1	2	1	1	1	1	2	2	5	3	5	1	2	3	2	2	4	1	1	2	5	2	1	1	3	2	3	3	2	3	1	3	5	4	3	3	4	2	2	3	2	3	3	2	4	4
2	2	2	2	2	2	1	2	2	2	2	2	3	3	2	2	2	4	5	4	2	3	2	4	4	2	1	2	2	2	3	2	4	4	2	3	5	3	3	3	2	2	1	2	2	3	3	2	4	2
5	2	1	2	1	2	1	1	1	1	2	2	5	3	3	1	1	3	1	2	2	2	1	4	5	4	1	2	4	3	2	2	3	1	3	2	4	4	2	1	3	3	1	1	2	2	3	3	2	1
3	2	1	2	1	1	1	1	1	2	2	2	5	3	3	1	1	3	1	1	2	2	1	3	5	3	#NULL!	1	3	3	2	2	2	3	2	4	5	2	2	2	2	1	1	1	1	4	1	1	3	1
4	2	2	2	2	2	1	2	1	1	2	2	3	2	2	2	2	2	4	2	2	2	2	4	4	3	2	2	3	2	3	3	2	4	2	3	4	3	3	3	2	2	2	1	1	1	3	2	3	4
3	2	2	2	2	2	1	2	1	2	2	2	3	2	2	1	2	2	1	1	1	2	2	5	2	4	2	1	2	3	2	2	3	4	1	4	4	1	2	2	1	4	1	4	1	3	3	2	2	2
3	2	2	2	2	2	1	2	1	2	2	2	4	3	2	1	2	2	4	2	2	2	1	4	5	4	1	1	2	2	2	2	2	2	2	3	5	2	2	3	1	1	2	2	2	3	2	2	2	2
5	2	1	2	1	2	1	1	1	1	2	2	4	2	5	1	1	3	4	2	2	1	1	4	5	2	2	2	2	3	4	2	1	5	1	2	5	3	3	4	1	2	1	2	1	5	3	3	5	3
4	2	2	2	2	2	2	2	1	1	2	2	3	2	2	1	2	2	1	1	2	2	2	4	5	5	2	2	1	4	4	3	3	2	1	5	5	2	3	3	4	2	2	2	1	3	2	3	2	2
3	2	2	2	2	2	1	2	1	1	2	2	3	1	2	2	2	3	5	4	2	2	2	4	2	2	1	1	2	2	3	2	1	1	2	2	2	2	2	1	1	2	2	2	2	2	2	2	3	4
4	2	1	2	2	2	1	1	1	1	2	2	5	3	2	1	1	2	2	2	2	3	2	4	5	2	1	1	3	3	3	2	2	2	1	3	4	2	2	2	1	1	2	2	2	4	3	2	2	3
2	2	1	2	2	2	1	2	1	2	2	2	3	2	2	2	2	1	2	2	2	2	2	2	4	2	2	2	2	3	3	2	2	2	4	2	4	2	2	2	1	2	2	2	2	4	3	2	2	2
4	2	1	2	1	2	1	1	1	1	2	2	4	2	3	1	2	2	2	2	1	2	2	4	5	4	2	2	2	4	2	2	1	2	2	5	4	2	2	3	1	2	1	2	2	4	3	3	4	2
3	2	2	2	2	2	1	2	1	2	2	2	3	2	3	1	1	2	2	1	2	1	2	5	5	4	2	2	3	4	2	2	4	2	1	3	5	1	1	3	4	1	2	2	2	2	2	1	2	1
5	2	1	2	1	2	1	1	1	2	2	2	4	2	2	2	2	2	2	1	2	3	2	4	4	4	2	1	4	4	3	4	2	3	2	4	5	2	2	3	2	2	1	2	2	4	3	2	2	2
3	2	2	2	2	2	1	2	1	2	#NULL!	#NULL!	4	2	2	1	1	2	3	3	1	1	1	2	4	2	2	3	3	4	2	2	1	2	2	2	4	2	1	2	1	1	2	2	1	4	3	4	2	3
2	2	2	2	2	2	1	2	1	2	2	2	4	3	2	1	2	2	2	2	1	3	2	2	5	4	2	2	2	2	2	3	3	4	1	4	5	2	1	3	1	4	2	2	1	3	3	3	2	2
5	1	2	2	2	2	1	1	1	1	2	2	4	3	2	1	2	3	2	2	1	3	1	4	5	3	1	2	3	4	4	3	1	3	2	3	4	2	2	3	1	2	2	1	2	4	3	3	2	3
4	2	1	2	1	2	1	1	1	1	2	2	4	2	3	1	1	3	3	3	2	2	2	2	5	5	1	2	3	5	2	1	1	2	1	4	4	1	2	3	2	1	1	2	1	3	2	2	4	4
4	2	2	2	2	2	1	1	1	1	2	2	3	2	2	2	2	2	2	2	2	3	1	4	5	3	1	1	3	3	3	3	2	2	1	3	5	1	2	2	1	3	1	2	2	3	2	2	2	2
4	2	2	2	1	2	1	1	1	1	2	2	4	2	2	1	2	2	5	4	4	3	2	4	4	3	1	2	3	4	2	2	2	4	2	4	5	3	2	3	2	1	1	1	1	5	2	2	4	5
2	2	2	2	2	2	2	2	1	2	2	2	2	1	2	2	2	1	5	3	4	4	4	5	5	3	2	2	3	3	4	3	4	5	2	4	5	2	2	2	2	3	1	2	2	2	2	2	4	3
5	2	1	1	1	2	1	1	1	1	2	2	5	4	3	1	1	3	2	4	1	4	2	4	4	3	2	2	3	3	3	3	1	3	1	2	3	2	2	2	1	1	1	2	1	4	2	2	2	3
3	2	1	2	2	2	1	1	1	1	2	2	3	2	2	1	1	2	2	4	1	2	2	2	5	2	2	1	3	4	2	2	3	2	3	5	3	2	1	1	2	2	2	1	2	2	4	2	2	2
2	2	2	2	2	2	2	2	1	1	2	2	4	2	2	1	2	2	3	2	2	3	2	5	5	3	2	2	2	3	4	4	2	2	1	4	3	2	2	2	2	1	2	2	2	4	2	3	2	3
3	2	2	2	2	2	1	2	1	1	2	2	4	2	2	1	2	3	4	4	4	2	1	4	1	4	1	1	4	4	4	2	4	2	1	3	5	2	2	3	1	1	1	2	2	5	2	2	3	3
5	2	1	1	1	2	1	1	1	1	2	2	5	5	3	1	2	3	2	2	1	2	1	5	5	3	2	2	4	3	2	3	1	3	2	3	4	2	2	1	1	1	1	2	1	4	3	1	2	2
3	2	2	2	2	2	1	2	1	1	2	2	3	3	2	2	2	3	2	2	2	2	2	5	5	2	2	2	5	5	2	5	1	3	2	3	4	2	2	1	1	1	1	1	1	4	3	2	2	2
4	2	1	1	2	2	1	1	1	1	2	2	5	4	3	1	2	5	1	1	2	2	1	5	5	4	1	1	2	3	2	2	1	3	2	3	5	1	2	3	4	1	2	1	1	4	2	1	2	2
3	2	2	2	2	2	1	1	1	1	2	2	5	3	3	2	2	3	2	2	1	1	1	3	4	2	1	1	2	2	2	2	2	3	2	3	5	2	2	1	2	2	1	2	2	3	3	2	2	3
3	2	2	2	2	2	1	2	1	1	2	2	4	2	2	1	1	3	3	2	2	3	2	2	4	3	2	2	3	3	2	2	2	2	3	3	4	2	1	2	2	2	1	2	2	3	2	#NULL!	3	2
5	2	1	1	1	2	1	1	1	1	2	2	5	4	2	1	1	3	1	3	1	2	1	2	4	2	2	1	2	3	3	3	2	1	1	4	5	2	1	1	1	4	4	2	2	3	4	1	1	1
3	2	2	2	2	2	1	1	1	1	2	2	4	2	3	1	1	2	3	2	2	1	2	2	4	2	2	1	3	3	4	4	2	3	2	5	3	3	3	2	2	2	1	2	2	3	2	2	1	2
4	2	1	2	2	2	1	2	1	2	2	2	4	2	3	1	2	3	2	2	2	2	2	4	4	3	2	2	2	2	2	2	2	3	2	3	4	2	1	3	2	3	2	2	2	2	3	2	3	2
4	2	2	2	2	2	1	2	1	2	2	2	4	2	4	2	2	3	4	2	2	2	1	2	4	2	2	2	2	2	4	2	2	4	3	3	4	4	3	2	2	2	3	3	3	3	3	2	3	4
4	2	1	1	1	2	1	1	1	1	2	2	5	3	2	1	1	3	1	2	2	3	1	3	4	4	2	1	2	2	3	2	1	3	2	5	5	2	3	2	1	2	2	2	2	3	3	2	3	2
5	2	2	2	2	2	1	2	1	1	2	2	4	3	3	1	2	3	2	2	1	3	1	4	5	3	2	1	3	3	2	2	2	3	1	2	5	3	3	3	2	1	2	1	1	3	2	1	1	1
5	2	2	2	2	2	1	1	1	1	2	2	4	3	2	1	1	2	2	1	2	3	1	4	5	3	1	1	2	3	2	2	2	2	1	3	4	1	2	4	4	1	1	2	2	4	3	1	2	1
3	2	2	2	2	2	1	2	2	2	2	2	3	2	3	2	2	2	1	2	1	2	2	4	5	5	2	2	2	3	3	2	3	3	1	3	5	1	2	3	2	1	1	2	2	3	3	2	1	2
2	2	2	2	2	2	1	2	2	2	2	2	3	2	3	1	2	2	3	2	2	3	2	5	4	3	2	2	2	3	3	3	3	2	2	4	4	3	2	2	2	2	2	2	1	2	3	2	2	2
5	2	2	2	1	2	1	1	1	1	2	2	4	2	2	1	2	2	4	2	2	1	1	4	5	3	1	1	3	5	3	2	1	2	2	3	3	3	3	3	2	1	2	2	2	3	2	3	4	5
3	2	2	2	2	2	2	2	2	2	2	2	1	1	1	1	1	4	2	2	2	3	3	5	5	2	1	1	4	3	3	3	4	5	2	3	5	1	2	3	1	2	2	2	2	3	4	2	3	3
5	2	1	1	2	2	1	2	1	2	2	1	5	4	4	1	2	3	2	2	2	2	1	2	4	3	2	2	3	3	3	3	1	3	2	3	4	3	2	4	3	2	1	3	3	2	3	3	3	4
3	2	2	2	2	2	1	1	1	2	2	2	4	3	2	2	2	3	2	2	1	1	2	1	5	2	1	3	3	4	2	2	2	1	2	2	5	1	1	3	3	2	2	3	2	3	1	3	2	2
3	2	2	2	2	2	1	2	2	2	2	2	2	2	2	2	2	4	4	4	4	2	3	4	2	4	4	2	3	3	3	4	2	2	2	3	3	3	2	2	2	2	3	3	3	2	3	2	3	3
4	2	2	2	2	2	2	2	1	2	2	2	4	2	2	2	2	2	2	2	1	2	2	4	4	2	1	1	2	2	2	2	1	2	2	2	5	2	2	1	2	2	2	2	1	4	2	2	2	3
5	2	1	1	1	2	1	1	1	1	2	2	5	4	3	1	1	2	2	1	1	1	1	2	5	3	1	1	1	2	3	2	1	1	1	2	3	2	2	3	3	2	2	2	2	3	2	2	2	2
3	2	2	2	2	2	1	2	1	2	2	2	3	1	2	1	2	2	2	2	2	3	2	4	4	3	2	1	3	3	3	2	2	5	3	3	5	2	2	2	4	2	1	2	2	3	2	2	4	4
3	2	2	2	2	2	1	2	1	1	2	2	3	2	5	1	2	3	2	4	3	2	2	4	4	3	2	1	3	2	3	2	2	5	2	3	5	1	1	3	2	3	2	2	2	3	2	2	4	3
5	2	1	1	1	2	1	2	1	1	2	2	5	2	5	1	2	3	4	4	4	2	1	2	4	3	2	1	2	2	3	2	2	2	2	2	4	2	2	2	2	2	2	2	2	2	2	2	3	3
3	2	2	2	2	2	1	1	1	1	2	2	4	3	3	1	2	3	1	1	1	2	1	4	4	3	1	1	2	2	2	2	2	2	1	4	5	2	2	2	2	2	1	2	2	4	3	3	2	3
3	2	1	2	2	2	1	1	1	1	2	2	5	2	4	1	2	3	2	3	2	2	2	5	4	5	1	1	1	3	3	2	2	3	2	3	5	3	3	3	2	2	1	2	2	3	4	2	1	3
4	2	1	2	1	2	1	2	1	1	2	2	4	3	3	1	2	3	3	2	2	2	2	5	4	1	1	1	1	2	4	3	2	3	1	3	4	2	3	3	2	2	1	1	1	3	2	2	4	5
4	2	1	2	1	2	1	1	1	1	2	2	5	4	3	1	1	3	1	2	1	3	2	4	5	2	1	2	2	2	3	3	2	2	1	3	5	3	3	2	2	3	1	1	1	4	3	1	2	2
4	2	1	2	2	2	1	1	1	1	2	2	4	3	3	1	1	3	2	4	1	4	1	4	4	4	2	3	2	4	4	3	1	3	2	4	4	2	2	2	3	4	1	1	2	2	2	2	3	3
4	2	2	2	2	2	1	1	1	1	2	2	4	2	2	1	2	3	2	2	1	2	2	4	5	4	1	1	3	2	3	2	1	4	1	4	5	2	1	3	2	1	1	2	2	3	2	1	1	1
4	2	2	2	2	2	2	2	1	2	2	2	3	2	3	1	2	3	1	1	1	1	2	4	4	2	1	1	1	2	2	2	2	5	1	3	5	3	3	3	2	2	5	2	2	2	3	2	1	3
4	2	1	2	2	2	1	2	1	2	2	2	3	2	3	1	2	3	3	2	2	3	1	4	1	3	1	1	4	3	3	1	4	2	3	5	4	2	2	3	1	1	1	1	1	3	2	2	2	2
4	2	1	1	2	2	1	1	1	1	2	2	4	2	3	1	2	3	2	1	1	1	1	2	5	3	2	2	2	3	3	2	1	3	2	3	4	3	3	3	2	2	1	2	2	3	3	2	4	5
3	2	2	2	2	2	1	2	1	1	2	2	3	2	4	1	2	3	5	1	2	2	2	4	3	2	2	2	2	3	4	4	2	4	2	3	4	2	2	2	2	2	1	2	2	3	3	2	3	4
3	2	2	2	2	2	2	2	1	1	2	2	3	2	3	1	2	3	2	2	2	2	2	5	4	2	1	1	3	2	3	3	3	3	1	3	4	2	2	3	1	2	1	2	2	3	3	2	3	3
4	2	2	2	2	2	1	2	1	2	2	2	2	1	3	2	2	3	4	4	4	2	4	5	2	4	2	3	3	4	4	4	4	3	2	4	5	2	2	2	2	2	2	2	2	3	3	2	3	3
2	2	1	2	2	2	2	2	2	2	2	2	2	2	1	2	2	4	4	4	4	2	4	5	2	4	2	2	4	4	4	4	4	2	2	2	4	3	2	2	2	2	2	2	2	2	2	2	2	2
5	2	1	1	1	2	1	1	1	1	2	2	5	3	2	1	1	3	2	2	1	1	1	2	4	3	1	1	3	2	2	2	2	2	1	4	5	2	1	2	1	2	1	1	1	4	1	2	2	3
3	2	2	2	2	2	2	2	1	1	2	2	4	2	3	1	2	3	3	4	2	2	2	4	5	4	2	1	3	2	4	4	4	2	1	4	5	1	2	1	2	2	1	2	2	3	1	2	2	2
3	2	1	2	1	2	1	1	1	1	2	2	5	3	3	1	1	3	3	1	1	4	1	3	4	3	1	2	3	3	3	2	1	2	2	3	4	2	3	3	2	2	1	2	2	3	2	2	3	2
4	2	2	2	2	2	1	2	1	2	2	2	5	3	2	1	1	2	3	1	2	2	2	5	#NULL!	4	2	#NULL!	2	3	4	3	1	1	2	3	5	2	1	2	4	2	1	2	2	3	2	1	3	1
5	2	1	2	1	2	1	1	1	1	2	2	4	2	3	1	1	2	2	3	1	2	2	4	4	2	2	2	3	3	2	2	2	3	2	3	5	2	1	3	2	1	2	2	2	4	2	3	3	3
5	2	2	2	2	2	1	1	1	1	2	2	3	2	2	1	2	2	2	1	2	1	1	4	4	5	2	1	4	4	2	3	2	2	1	5	4	1	2	2	1	2	1	2	2	3	3	2	3	4
3	2	1	2	2	2	1	1	1	1	2	2	3	2	2	2	2	2	3	3	3	3	2	4	4	3	1	2	3	3	3	2	2	4	3	3	5	3	2	3	4	2	1	2	2	3	3	2	3	3
4	2	1	2	2	2	1	2	1	2	2	2	2	2	3	1	2	3	4	2	2	2	2	4	3	2	1	2	2	3	4	4	2	4	3	3	4	2	2	3	2	2	2	2	2	3	4	2	4	4
5	2	2	1	2	1	2	2	2	2	2	2	4	3	3	1	1	3	1	2	1	2	3	1	2	1	3	2	2	4	3	3	3	2	1	3	2	1	3	2	2	2	2	2	3	2	2	1	3	3
3	2	2	2	2	2	1	1	1	1	2	2	4	2	2	1	1	2	3	4	2	3	1	4	4	3	1	2	3	3	4	2	1	2	2	3	5	3	2	3	1	1	1	2	1	3	2	2	2	2
4	2	1	2	1	2	1	1	1	2	2	2	4	3	3	1	1	3	2	1	2	3	2	4	5	3	1	2	2	3	4	2	2	2	2	4	4	2	2	3	2	1	1	3	2	4	2	1	2	1
3	2	1	2	1	2	2	1	1	1	2	2	4	3	2	1	1	2	2	1	2	3	2	4	4	3	1	1	3	3	3	2	3	5	2	3	5	3	2	3	1	1	1	2	2	5	3	2	3	3
3	2	2	2	2	2	2	2	1	1	2	2	4	3	2	1	2	3	2	1	2	2	2	4	1	3	1	1	2	3	2	2	2	4	2	3	5	2	2	3	2	1	1	2	2	4	2	2	3	4
3	2	2	2	2	2	2	2	1	1	2	2	3	2	2	2	2	2	4	4	4	3	3	4	4	4	2	2	3	3	3	2	2	4	2	3	5	3	2	3	2	2	2	2	2	3	3	2	2	4
3	2	2	2	2	2	2	1	1	2	2	2	3	2	2	2	2	2	4	2	2	2	2	5	5	3	2	2	2	4	2	2	2	3	1	5	5	2	3	2	1	1	2	1	1	4	3	1	1	2
3	2	1	2	1	2	1	2	2	2	2	2	3	2	2	2	2	2	4	3	3	3	2	4	5	3	1	1	3	3	2	2	2	5	2	2	5	2	2	3	4	2	1	2	2	3	3	2	4	4
3	2	2	2	2	2	1	2	1	2	2	2	4	3	2	2	2	2	2	2	2	2	1	4	4	3	1	2	2	3	2	2	1	2	2	1	4	2	2	3	3	2	2	2	1	3	3	2	3	2
5	2	1	2	2	2	1	2	1	1	2	2	5	4	3	1	2	2	2	2	2	1	2	4	5	2	1	1	2	2	2	2	2	2	2	2	4	2	3	3	1	1	1	1	2	5	2	2	3	3
5	2	1	2	1	2	1	1	1	1	2	1	4	2	4	1	2	3	4	2	2	2	2	2	4	3	1	1	3	3	3	3	2	2	3	2	2	2	2	2	2	2	3	3	3	3	3	2	4	4
3	2	2	2	2	2	1	2	1	1	2	2	3	2	3	2	2	2	4	2	2	2	2	4	3	2	2	2	2	2	2	2	2	2	2	2	2	4	3	3	2	3	3	3	2	2	3	3	4	4
4	2	1	1	1	2	2	2	1	1	2	2	4	2	2	1	1	2	1	1	2	1	1	4	5	5	2	1	2	3	3	4	4	2	3	4	5	3	3	4	5	2	1	2	2	4	3	2	1	1
4	2	2	2	1	2	1	1	1	1	2	2	4	3	3	1	1	3	1	2	2	2	1	4	4	3	1	1	2	3	3	2	1	5	3	3	4	2	2	2	3	1	1	2	2	3	3	2	4	3
4	2	1	2	2	1	2	1	2	2	2	2	4	3	3	1	2	2	2	2	2	2	1	4	5	4	1	1	3	3	2	3	2	4	2	3	5	2	1	3	2	1	1	1	2	3	2	2	2	2
4	2	1	2	2	1	2	1	2	2	2	2	4	2	3	1	2	2	3	2	2	2	2	4	4	3	2	2	3	2	3	2	4	2	3	3	2	2	3	2	2	1	2	2	3	2	2	3	4	3
5	2	2	1	1	2	1	2	1	2	2	2	4	2	4	1	2	3	4	2	2	3	2	2	5	3	1	1	1	2	3	3	1	3	1	4	5	3	3	3	1	2	1	2	2	4	3	2	1	2
3	2	1	1	1	2	2	2	2	2	2	2	4	3	2	1	2	2	1	1	1	1	1	2	5	3	1	1	2	3	3	2	2	2	1	4	5	2	2	1	1	1	2	2	1	3	2	1	3	3
5	2	1	2	2	2	1	1	1	1	2	2	5	4	3	1	2	3	2	2	1	2	1	3	5	2	1	2	3	2	2	2	1	2	1	3	4	2	1	3	2	2	3	2	2	3	2	2	1	2
4	2	2	2	2	2	1	1	1	1	2	1	4	2	4	1	2	3	2	2	2	2	2	2	4	4	2	2	2	3	3	2	2	2	2	2	4	2	2	2	3	2	3	3	3	2	3	2	3	3
3	2	2	2	1	1	1	1	1	1	2	2	5	3	4	1	2	3	2	2	1	2	1	4	4	3	1	1	3	4	2	2	2	4	2	3	4	2	3	3	2	2	2	1	2	3	2	2	1	2
3	2	1	2	2	2	1	1	1	1	2	2	5	3	2	2	2	2	1	1	2	3	2	4	5	2	1	2	2	3	3	3	2	1	2	2	4	3	3	1	2	2	3	2	1	3	2	1	2	1
5	2	2	2	2	2	1	1	1	1	2	2	4	4	4	1	2	2	4	4	2	2	2	4	4	5	2	2	4	4	4	4	2	4	3	2	5	2	2	2	2	2	4	4	2	2	3	3	3	3
5	2	2	2	2	2	1	2	1	1	2	2	4	4	4	1	2	2	4	4	2	2	2	4	4	5	2	2	4	4	4	4	2	4	3	2	5	2	2	2	2	2	4	4	2	2	3	3	3	3
[truncated: 22 more columns]
